# Supplementary material for: MicroRNAs in the Host Response to Viral Infections of Veterinary Importance
Source: Front Vet Sci. 2016 Oct 17;3:86. doi: 10.3389/fvets.2016.00086 (PMC5065965; doi:10.3389/fvets.2016.00086)
Supplement: Supplementary file 1 [file Table_1.XLSX]

## Sheet: ورقة1
Disease reservoir	Disease / pathogen	MiRNAs		Tissue	Function	References
		Up-regulated	Down-regulated
Equine	Venezuelan equine encephalitis virus (VEEV)	miR-155, miR-542–5p, miR-300, miR-203, miR-879, miR-320, miR-27a, miR-136, miR-135a, miR-449a, miR-672, miR-297b-5p,miR-409–3p,miR-126–3p, miR-27b, miR-574–3p, miR-101a, miR-135b, miR-331–3p, miR-339–5p, miR-704, miR-743a, miR-409–5p, miR-501–3p.	miR-455, miR-376b,miR-193, miR-690, miR-129–5p, let-7,miR-181a-1, miR-154,miR-381, miR-15a, miR-27a, miR-801,let-7e, miR-668, miR-106b, miR-206, miR-330,miR-381, miR-30e, miR-30a, miR-322, miR-93, miR-720, miR-598, miR-154, miR-382,miR-10a, miR-33+, miR-30d,miR-125b+,miR-26b, miR-27a,miR-30b,miR-26b, miR-488,miR-30e,miR-126–5p,miR-381, miR-217,miR-194,miR-195, miR-24 and miR-801.	Brain	Cell death, apoptosis and inflammation	[140]
Broiler chickens	H5N3	gga-miR-153, gga-miR-34a, gga-miR-202, gga-miR-32, gga-miR-211, gga-miR-19b, gga-miR-18a, gga-miR-18b, gga-miR-155, gga-miR-15a, gga-miR-223, gga-miR-30b, gga-miR-142-3p, gga-miR-106, gga-miR-20a ,gga-miR-146a, gga-miR-20b, gga-miR-29a, gga-miR-29c, gga-miR-24, gga-miR-7b, gga-miR-17-5p, gga-miR-23b, gga-miR-17-3p, gga-miR-92.	gga-miR-449b, gga-miR -460a, gga-miR-206, gga-miR-301 and gga-miR-187.	Lung	Impact host and viral gene expression	[67]
Layer chickens	H5N1	gga-miR-429-3p, gga-miR-23b-3p, gga-miR-24-3p, gga-miR-223+, gga-miR-34c-5p, gga-miR-9-5p, gga-miR-499-5p, gga-miR-29b-3p, gga-miR-199-5p, gga-miR-184-3p, gga-miR-22-3p, gga-miR-146b-5p, gga-miR-365-3p, gga-miR-205a, gga-miR-1b-3p, gga-miR-144-3p, gga-miR-204, gga-miR-144-5p, gga-miR-29a-3p, gga-miR-193b-3p, gga-miR-451, gga-miR-2188-5p, gga-miR-7b, gga-miR-133a-3p, gga-miR-122-5p, gga-let-7j-5p,…	gga-miR-301b-3p, gga-miR-20b-3p, gga-miR-20b-5p, gga-miR-2954, gga-miR-363-3p, gga-miR-18b-5p, gga-let-7a-5p, gga-miR-92-5p, gga-miR-301b-5p, gga-miR-106-3p, gga-miR-16c-5p, gga-miR-20b-3p, gga-miR-2954, gga-miR-29c-3p, gga-miR-128-3p, gga-let-7j-5p	Spleen, thymus and bursa	Impact immune-related genes	[69]
Pig	H1N1	ssc-miR-155-3p , ssc-miR-95 , ssc-miR-221-3p , ssc-miR-9-2 , ssc-miR-9-1 , ssc-miR-196b-5p , ssc-miR-7 , ssc-miR-9-2 , ssc-miR-9-1 , ssc-miR-221 , ssc-miR-4331 , ssc-miR-196b-5p , ssc-miR-4334-3p , ssc-miR-486	ssc-miR-1 , ssc-miR-424-3p , ssc-miR-365-5p , ssc-miR-542-5p , ssc-miR-450b-5p , ssc-miR-146b , ssc-miR-193a-5p , ssc-miR-542-3p , ssc-miR-30c , ssc-miR-505 , ssc-miR-1306-5p , ssc-miR-374b-3p , ssc-miR-18a , ssc-miR-425-3p , ssc-miR-1306-3p , ssc-miR-425-5p , ssc-miR-92a , ssc-miR-1839-5p , ssc-miR-1307 , ssc-miR-22-5p , ssc-miR-193a-3p , ssc-miR-128 , ssc-miR-219 , ssc-miR-191 , ssc-miR-27b-5p …	pulmonary alveolar macrophage		[74]
Dog (beagles)	H3N2	cfa-miR-122, cfa-miR-127, cfa-miR-133a, cfa-miR-133c, cfa-miR-134, cfa-miR-135a-5p, cfa-miR-145, cfa-miR-182, cfa-miR-183, cfa-miR-1838, cfa-miR-190b, cfa-miR-206, cfa-miR-34b, cfa-miR-34c, cfa-miR-365, cfa-miR-378, cfa-miR-381, cfa-miR-96, cfa-miR-127, cfa-miR-134, cfa-miR-135a-5p, cfa-miR-136, cfa-miR-184, cfa-miR-190b, cfa-miR-206, cfa-miR-22, cfa-miR-30a, cfa-miR-323, cfa-miR-34b, cfa-miR-34c…	cfa-miR-107, cfa-miR-1, cfa-miR-139, cfa-miR-142, cfa-miR-144, cfa-miR-146b, cfa-miR-190a, cfa-miR-221, cfa-miR-222, cfa-miR-23a, cfa-miR-27a, cfa-miR-29a, cfa-miR-345, cfa-miR-451, cfa-miR-7, cfa-miR-1307, cfa-miR-138a, cfa-miR-139, fa-miR-142 cfa-miR-146b, cfa-miR-147, cfa-miR-150, cfa-miR-1838, cfa-miR-19b cfa-miR-20b, cfa-miR-221, cfa-miR-223, cfa-miR-23a, cfa-miR-23b cfa-miR-371, cfa-miR-423…	Lung and trachea		[74]
Chicken	Marek's disease	gga-miR-21 gga-miR-146c gga-miR-146b gga-miR-146a gga-miR-222 gga-miR-155 gga-miR-122 gga-miR-29b gga-miR-146c* gga-miR-31 gga-miR-203	gga-let-7f, gga-let-7a, gga-let-7g, gga-let-7i, gga-miR-221 gga-let-7c, gga-miR-140* gga-miR-103, gga-miR-199* gga-miR-181a, gga-miR-456 gga-miR-107, gga-miR-181b gga-let-7k, gga-miR-1a gga-miR-99a, gga-let-7d gga-miR-125b, gga-miR-2964 gga-miR-130c, gga-miR-100 gga-miR-130a, gga-miR-30a-3p, gga-miR-130b, gga-miR-193a, gga-miR-1769, gga-miR-1684, gga-miR-458	Spleen and lymphocyte	Immune-related functions	[125]
Additional file 1. Differentially expressed host-encoded miRNAs in animal viral infectious diseases of veterinary interest in natural infection and laboratory models. Column tissue refers to the tissue where the respective profiling study has been conducted. Most of the miRNAs are non-tissue specific . (+) signs besides miRNAs indicates that this miRNA have been reported previously to be specific…
