# Supplementary material for: MicroRNAs in the Host Response to Viral Infections of Veterinary Importance
Source: Front Vet Sci. 2016 Oct 17;3:86. doi: 10.3389/fvets.2016.00086 (PMC5065965; doi:10.3389/fvets.2016.00086)
Supplement: Supplementary file 2 [file Table_2.XLSX]

## Sheet: ورقة1
Animal	Tissue/organ	MicroRNAs	IAV strain	References
Chicken	Lung and trachea	gga-miR-1a, gga-miR-140, gga-miR-449, gga-miR-181a.	H5N3	[66]
	Trachea	gga-miR-445, gga-miR-34b, gga-miR-34c, gga-miR-1a-1, gga-miR-1a-2, gga-miR-1b, gga-miR-449and gga-miR-140, gga-miR-181a.	H5N3	[66]
	Immune-organs (Spleen, thymus and bursa of fabrious)	gga-miR375, gga-miR7b, gga-miR200b-3p, gga-miR200a-3p, gga-miR34c-5p, gga-miR429-3p, gga-miR122-5p, gga-miR1329-3p, gga-miR206, gga-miR10b-5p, gga-miR21-3p, gga-miR146b-5p, gga-miR203, gga-miR1329-5p, gga-miR147, gga-miR21-5p, gga-miR22-5p, gga-miR144-5p, gga-miR22-3p, gga-miR451, gga-miR222b-3p, gga-miR204, gga-miR2188-5p, gga-miR144-3p, gga-let-7a-5p, gga-miR223, gga-miR184-3p, gga-miR383-5p, g…	H5N1	[69]
	Lung	gga-miR153, gga-miR34a, gga-miR202, gga-miR32, gga-miR211, gga-miR19b, gga-miR18a, gga-miR18b, gga-miR155, gga-miR15a, gga-miR223, gga-miR30b, gga-miR142-3p, gga-miR106, gga-miR20a, gga-miR146a, gga-miR20b, gga-miR29a, gga-miR29c, gga-miR24, gga-miR7b, gga-miR17-5p, gga-miR23b, gga-miR17-3p, gga-miR92, gga-miR449b, gga-miR460a, gga-miR206, gga-miR301, gga-miR187.	H5N3	[67]
Mice	Lung	Let-7e, Let-7f, mmu-miR145, mmu-miR193, mmu-miR200a, mmu-miR200b, mmu-miR21, mmu-miR223, mmu-miR27a, mmu-miR27b, mmu-miR29a, mmu-miR29b, mmu-miR30a, mmu-miR30d, mmu-miR34a, mmu-miR429, mmu-miR652, mmu-miR709, mmu-miR1, mmu-miR1187, mmu-miR1196, mmu-miR130b, mmu-miR132, mmu-miR133a, mmu-miR133b, mmu-miR139-3p, mmu-miR139-5p, mmu-miR142-3p, mmu-miR142-5p, mmu-miR145, mmu-miR155, mmu-miR188-5p, mmu-…	H1N1, H1N1(Tx/91), Pan H1N1, H5N1	[85, 86, 87, 89]
	Spleen	mmu-miR15b-3p, mmu-miR24-2-5p, mmu-miR331-3p, mmu-miR124-3p, andmmu-miR337-5p, mmu-miR331-3p, mmu-miR124-3p, mmu-miR337-5p, mmu-miR375-3pand, mmu-miR1298-5p	H1N1(A/Swine/ GD/2/12)	[88]
	Lung	mmu-miR5099, mmu-miR21a-3p, mmu-miR6931-5p, mmu-miR6968-5p, mmu-miR7002-5p, mmu-miR5128, mmu-miR711, mu-mmu-miR7671-3p, mmu-miR7003-5p, mmu-miR6908-5p, mmu-miR3093-3p, mmu-miR6988-5p, mmu-miR6910-5p, mmu-miR6909-5p, mmu-miR3087-5p, mmu-miR1946a, mmu-miR1946b, mmu-miR2137, mmu-miR21a-5p, mmu-miR3473a, mmu-miR5622-3p, mmu-miR3473e, mu-mmu-miR3473b, mmu-miR7666-3p, mmu-miR147-3p, mmu-miR92a-1-5p, mm…	PR8, H1N1	[78]
	Dendritic cells	mmu-miR331-3p, mmu-miR124-3p, andmmu-miR337-5p	H1N1 (PR8) and H3N2	[90]
Human	Peripheral blood mononuclear cells (PBMCs)	hsa-miR-146b-5p, has-miR-148a, hsa-miR-150, hsa-miR-31, hsa-miR-155, has-miR-29a, has-miR-29b, hsa-miR-342-5p and hsa-miR-886-3p	H1N1 (2009)	[78]
	Whole blood	hsa-miR122*, hsa-miR1224-3p, hsa-miR1248, hsa-miR1249, hsa-miR1258, hsa-miR125a-3p, hsa-miR1260, hsa-miR1270, hsa-miR1297, hsa-miR1304, hsa-miR130b*, hsa-miR145*, hsa-miR146b-3p, hsa-miR150, hsa-miR152, hsa-miR181a-2*, hsa-miR200b, hsa-miR204, hsa-miR208b, hsa-miR210, hsa-miR221*, hsa-miR223*, hsa-miR23a*, hsa-miR26b*, hsa-miR298, hsa-miR299-5p, hsa-miR29b-1*, hsa-miR301b, hsa-miR324-3p, hsa-miR3…	H1N1	[83]
	Serum	hsa-miR1290, hsa-miR1275, hsa-miR1260, hsa-miR574-3p, hsa-miR454, hsa-miR148a, hsa-miR539, hsa-miR223, hsa-miR142-5p, hsa-miR485-3p, hsa-miR548c-5p, hsa-miR17, hsa-miR484, hsa-miR652, hsa-miR660, hsa-miR20b, hsa-miR511, hsa-miR26b, hsa-miR210, hsa-miR489, hsa-miR22*, hsa-miR15a*, hsa-miR106a, hsa-miR331-5p, hsa-miR194, hsa-miR139-5p, hsa-miR193a-5p, hsa-miR29a, hsa-miR24, hsa-miR140-5p, hsa-miR28…	H7N9	[84]
Pig	Lung	ssc-miR21, ssc-miR15a, ssc-miR206, ssc-miR451, ssc-miR223, ssc-miR146.	H2N1	[70]
	pulmonary alveolar macrophages	ssc-miR424-3p, ssc-miR542-5p, ssc-miR365-5p, ssc-miR450b-5p, ssc-miR450a, ssc-miR450c-5p, ssc-miR193a-5p, ssc-miR365-3p, ssc-miR1343, ssc-miR542-3p, ssc-miR574, ssc-miR744, ssc-miR505, ssc-miR30d, ssc-miR503, ssc-miR664-3p, ssc-miR30c, ssc-miR532-3p, ssc-miR23a, ssc-miR326, ssc-miR423-3p, ssc-miR1, ssc-miR32, ssc-miR424-5p, ssc-miR146b, ssc-miR27b-3p, ssc-miR149, ssc-miR320, ssc-miR205, ssc-miR42…	H1N1 swine influenza virus	[71]
Host-encoded miRNAs that are commonly expressed upon IAV infection in humans, mice, chicken and pig. Individual miRNAs were retrieved from the literature. The literature search was conducted with PubMed, using “influenza” AND “miRNA” OR “microRNA” as key words.
